# Supplementary material for: Next-Generation Sequencing Enhances the Diagnosis Efficiency in Thyroid Nodules
Source: Front Oncol. 2021 Jul 12;11:677892. doi: 10.3389/fonc.2021.677892 (PMC8312558; doi:10.3389/fonc.2021.677892)
Supplement: Supplementary file 1 [file Table_1.xlsx]

## Sheet: Sheet1
Sensitivity in detecting BRAF V600E (n=73)
	+	-	sensitivity
ARMS-qPCR	39	34	0.5342
NGS	31	42	0.4247
