# Supplementary material for: Next-Generation Sequencing Enhances the Diagnosis Efficiency in Thyroid Nodules
Source: Front Oncol. 2021 Jul 12;11:677892. doi: 10.3389/fonc.2021.677892 (PMC8312558; doi:10.3389/fonc.2021.677892)
Supplement: Supplementary file 2 [file Table_2.xlsx]

## Sheet: Sheet
sampleID	raw_reads	clean_reads	readPercent	average_insert_size	Q30	dup_rate	average_depth	deduplicated_depth	mapping_rate	on-target_rate(by reads)	coverage (>30x)	Uniformity (>0.5x)	Uniformity (>0.2x)
NGS210109-071	3760216	3714372	98.78	160.0	94.72	30.48	1949	1287	99.97	49.99	98.65	80.86	92.56
NGS210109-072	3644284	3601136	98.82	159.1	94.89	33.31	1828	1100	99.98	48.57	99.03	83.66	93.41
NGS210109-073	3935136	3890118	98.86	159.9	94.91	31.62	2385	1525	99.99	58.95	99.05	82.96	93.21
NGS210109-074	3896240	3853488	98.90	162.2	94.87	30.80	2250	1474	99.99	55.43	98.80	80.23	92.46
NGS210109-075	4096002	4044974	98.75	169.6	94.88	42.09	2360	1107	99.97	55.83	99.07	88.57	94.21
NGS210109-076	3965910	3920824	98.86	157.8	94.92	31.96	2327	1495	99.98	57.42	98.84	83.49	93.00
NGS210109-077	3733068	3688996	98.82	165.2	94.86	29.06	2126	1419	99.99	55.18	98.80	82.35	92.93
NGS210109-078	4431894	4382308	98.88	163.2	94.98	32.96	3233	2067	99.99	70.44	98.46	78.77	91.70
NGS210109-080	3437566	3395364	98.77	176.5	94.76	73.86	2678	361	99.96	73.16	98.79	90.99	94.82
NGS210109-081	4165404	4115684	98.81	168.4	94.92	39.15	2989	1679	99.99	68.66	98.71	81.33	92.45
NGS210109-082	4962636	4904840	98.84	173.1	94.90	37.52	3525	2062	99.99	67.63	99.13	81.12	92.85
NGS210109-084	3421726	3378804	98.75	170.6	94.79	37.73	2487	1437	99.98	69.42	98.87	81.94	93.01
NGS210109-085	3337974	3298190	98.81	157.5	94.95	39.07	2327	1279	99.98	67.54	98.56	81.68	92.71
NGS210109-086	4178822	4127136	98.76	166.1	94.91	56.29	3106	1054	99.98	71.30	98.88	87.23	93.83
NGS210109-088	3631888	3586544	98.75	165.1	94.88	56.32	2365	674	99.96	62.54	98.97	88.43	94.28
NGS210109-094	3628414	3584798	98.80	165.6	94.92	35.00	2602	1599	99.99	69.77	98.86	82.88	93.05
NGS210109-095	3610008	3568802	98.86	161.6	94.97	29.26	2478	1684	99.99	66.44	98.58	80.28	92.29
NGS210109-096	4480968	4427884	98.82	168.1	94.86	36.96	3174	1881	99.99	68.18	98.97	81.25	92.93
NGS210109-097	3460910	3415510	98.69	182.6	94.61	43.37	2532	1271	99.98	69.30	99.27	85.58	94.02
NGS210109-098	3703826	3662222	98.88	179.5	94.79	36.38	2771	1641	99.99	70.85	99.31	84.20	93.77
NGS210109-099	3393522	3354790	98.86	176.1	94.84	42.06	2591	1373	99.98	73.34	99.08	86.29	93.88
NGS210109-100	4158738	4109986	98.83	171.3	94.92	51.19	3197	1339	99.99	73.75	99.20	86.91	94.15
NGS210109-101	3639696	3597384	98.84	178.2	94.91	41.74	2773	1466	99.99	72.37	99.08	84.61	93.59
NGS210109-102	2574594	2491140	96.76	171.8	91.20	20.33	1646	1142	99.98	61.37	98.75	85.59	93.45
NGS210109-103	2289276	2222636	97.09	179.3	91.93	18.15	1478	1073	99.98	61.38	98.71	85.35	93.56
NGS210109-104	2427750	2348766	96.75	173.3	91.02	17.03	1505	1104	99.99	59.07	98.58	84.52	93.15
NGS210109-105	2302374	2230592	96.88	175.9	91.45	11.82	1520	1262	99.99	63.14	98.71	83.35	92.94
NGS210109-106	2453598	2383592	97.15	180.5	91.82	13.44	1778	1456	99.99	68.72	98.69	82.58	92.63
NGS210109-107	2399784	2331466	97.15	177.5	91.77	8.14	1702	1517	99.99	67.76	98.80	81.59	92.59
NGS210109-108	2026998	1967062	97.04	177.0	91.27	14.06	1416	1143	99.99	67.19	98.88	85.19	93.40
NGS210109-109	2182756	2122302	97.23	167.7	91.79	14.72	1583	1270	99.98	70.08	98.38	84.16	92.79
NGS210109-110	2551354	2478292	97.14	170.6	91.58	18.72	1778	1316	99.99	67.02	97.91	83.74	92.55
NGS210109-111	2452048	2382458	97.16	168.8	91.52	10.41	1792	1550	100.00	71.47	98.88	84.78	93.09
NGS210109-112	2495848	2425954	97.20	166.4	91.85	10.03	1777	1539	100.00	68.94	98.25	82.68	92.28
NGS210109-113	2262996	2199512	97.19	171.3	91.89	10.70	1618	1385	100.00	68.94	98.72	84.09	93.01
NGS210109-115	2658410	2578568	97.00	177.2	91.61	17.24	1756	1315	99.99	63.30	98.79	85.19	93.25
NGS210109-116	2259362	2192398	97.04	178.6	91.90	16.15	1517	1166	99.99	64.17	98.71	84.61	93.23
NGS210109-117	2425194	2357686	97.22	179.7	91.98	19.55	1683	1223	99.99	66.26	98.78	85.80	93.59
NGS210109-118	1983972	1912326	96.39	224.0	90.28	15.92	1368	1065	99.99	64.93	99.27	87.67	95.66
NGS210109-119	2311122	2245358	97.15	168.8	91.69	8.25	1505	1328	100.00	62.54	98.48	82.35	92.71
NGS210109-120	2407114	2343910	97.37	172.5	92.00	7.78	1476	1305	99.99	58.92	98.54	83.61	92.81
NGS210117-101	3223332	3106000	96.36	160.7	91.08	7.54	1139	943	99.98	34.28	98.21	84.29	93.07
NGS210117-102	4660708	4624032	99.21	142.1	96.37	41.56	1630	850	99.93	34.26	98.03	84.78	93.14
NGS210117-103	3483680	3377020	96.94	159.7	92.00	4.10	921	827	99.99	25.31	97.92	83.41	92.81
NGS210117-104	3093532	2988352	96.60	171.1	91.57	6.94	919	747	99.98	28.33	98.57	84.43	93.60
NGS210117-105	3097314	2989408	96.52	165.8	91.11	16.17	917	476	99.93	28.22	97.98	86.99	93.86
NGS210117-106	2880302	2771070	96.21	173.5	90.99	32.60	1750	864	99.97	59.24	98.75	85.66	93.80
NGS210117-107	3179278	3068872	96.53	155.3	91.47	6.84	1012	849	99.99	31.22	98.06	83.67	92.90
NGS210117-108	3124244	3022000	96.73	159.4	91.55	7.93	1021	823	99.97	31.56	98.05	85.18	93.11
NGS210117-109	3211020	3106874	96.76	160.3	91.76	11.61	1131	813	99.95	34.04	98.30	86.18	93.43
NGS210117-110	3222104	3118110	96.77	158.9	91.81	7.59	1329	1127	99.99	39.90	98.58	84.24	93.13
NGS210117-111	3538502	3415684	96.53	166.6	91.26	14.40	1634	1183	99.96	44.65	98.80	85.95	93.62
NGS210117-112	3178514	3072986	96.68	166.0	91.54	9.36	1363	1107	99.99	41.24	98.60	85.60	93.39
NGS210117-115	3182528	3075618	96.64	163.5	91.83	13.70	1463	1077	99.97	44.73	98.76	85.65	93.44
NGS210117-117	3289558	3188232	96.92	166.7	91.85	12.06	757	414	99.78	21.69	97.91	88.11	94.21
NGS210117-118	3514822	3396114	96.62	164.0	91.48	13.95	1599	1158	99.97	43.92	98.54	86.15	93.35
NGS210117-119	3154272	3042646	96.46	170.6	91.25	33.75	1577	581	99.96	47.82	98.58	89.86	94.35
NGS210117-120	3367100	3259352	96.80	162.7	91.72	7.32	1710	1496	99.99	49.04	98.55	83.95	92.73
NGS210117-121	3251394	3128892	96.23	168.3	91.26	29.17	1433	558	99.96	42.42	98.53	86.66	93.97
NGS210117-122	3167936	3053896	96.40	169.4	91.34	29.66	1725	845	99.96	52.58	98.72	88.27	94.14
NGS210117-124	3080594	2973042	96.51	169.6	91.66	42.09	1644	427	99.93	51.31	98.46	90.17	94.36
NGS210117-127	2074752	1988996	95.87	178.9	90.94	33.89	966	321	99.97	44.47	98.17	87.63	94.28
NGS201226-093	2789544	2682558	96.16	179.4	90.71	60.04	2060	431	99.88	69.69	98.74	90.68	94.66
NGS201226-096	3172414	3052898	96.23	174.6	91.03	21.86	2305	1631	99.92	69.51	99.05	84.77	92.72
NGS201226-097	2695398	2588798	96.05	183.6	90.67	26.09	2009	1314	99.89	70.43	99.05	86.57	93.53
NGS201226-098	3330698	3210618	96.39	169.0	91.04	36.38	1515	360	99.76	42.73	98.42	90.49	94.46
NGS201226-101	2694374	2581990	95.83	175.6	90.42	65.06	1990	300	99.91	70.05	98.42	90.91	94.54
NGS201226-102	3007546	2884818	95.92	173.0	90.35	51.93	2265	733	99.89	71.64	99.68	89.98	94.35
NGS201226-105	3121606	3002872	96.20	177.9	90.96	43.25	2115	792	99.90	63.77	99.05	89.85	94.44
NGS201226-106	3429470	3292260	96.00	174.3	90.87	45.34	2334	813	99.89	64.54	99.68	89.67	94.44
NGS201226-107	2995740	2877810	96.06	176.8	90.54	18.28	1883	1359	99.89	59.77	99.68	86.43	93.57
NGS201226-108	2744766	2647242	96.45	166.6	91.04	17.42	1807	1358	99.90	63.87	99.05	84.97	92.81
NGS201226-109	2743862	2630580	95.87	182.3	90.62	38.26	1912	901	99.92	67.76	98.42	86.77	93.34
